# Supplementary material for: Assessing pollinators’ use of floral resource subsidies in agri-environment schemes: An illustration using Phacelia tanacetifolia and honeybees
Source: PeerJ. 2016 Nov 15;4:e2677. doi: 10.7717/peerj.2677 (PMC5119232; doi:10.7717/peerj.2677)
Supplement: Supplemental Information 1 — Data was collected at our field site at 10:00, 12:00, and 15:00 and the plot size of flowering phacelia was recorded in square meters. The following environmental variables were measured: cloud cover, temperature, wind speed, and soil moisture. Estimates of Flower Maturity and Pollen Amount were made using Tables 1 and 2 found in our manuscript. Bees.Nectar refers to the number of honeybees which were foraging for nectar counted during a five minute interval in the plot. Bees.Pollen refers to the number of honeybees foraging for pollen during the same five minute interval in the plot. These counts were totalled to get the column Bees.Total. [file peerj-04-2677-s001.csv]

Date	Day	Time	Plot.size	Cloud.cover	Temp	Wind.speed	Soil.moisture	Flower.Mat	Pollen.Amt	Bees.Nectar	Bees.Pollen	Bees.Total
15/12/2014	1	15:00	8.1	3	31	3.4	9.2	2	1	2	2	4
15/12/2014	1	15:00	8.1	3	31	3.4	9	2	1	3	0	3
15/12/2014	1	15:00	8.1	3	31	3.4	8.8	4	0	1	0	1
16/12/2014	2	15:00	8.1	0	30	0.76	10.3	2	2	3	0	3
16/12/2014	2	15:00	8.1	0	30	0.76	10.1	3	1	1	0	1
16/12/2014	2	15:00	8.1	0	30	0.76	10.2	4	0	6	0	6
16/01/2015	3	15:00	15	90	39	0.66	9.7	3	1	31	4	35
16/01/2015	3	15:00	20.5	90	37	1.25	7.6	3	1	28	2	30
19/01/2015	4	15:00	15	10	33	1.09	6	3	1	17	2	19
19/01/2015	4	15:00	20.5	50	33	0.44	8.5	3	0	14	3	17
20/01/2015	5	15:00	15	0	33	0.76	7.6	3	0	20	2	22
20/01/2015	5	15:00	20.5	0	34	10.6	9	3	1	6	0	6
22/01/2015	6	15:00	15	0	33	0.27	10.6	4	0	13	3	16
22/01/2015	6	15:00	20.5	0	33	0.74	15.3	4	0	17	4	21
23/01/2015	7	15:00	15	0	35	0.39	9.8	4	0	23	0	23
23/01/2015	7	15:00	20.5	0	35	0.45	9.5	4	0	18	0	18
27/01/2015	8	15:00	7.6	85	29	0.36	7.9	2	2	35	0	35
27/01/2015	8	15:00	10	100	29	0.57	5.8	2	2	18	2	20
28/01/2015	9	15:00	7.6	60	31	0.14	8.1	2	2	38	0	38
28/01/2015	9	15:00	10	70	31	1.15	7.1	2	2	18	1	19
2/02/2015	10	15:00	7.6	100	31	0.59	7.3	2	1	40	1	41
2/02/2015	10	15:00	10	90	31	0.52	7.5	2	1	7	0	7
15/12/2014	1	10:00	8.1	0	27.5	0.2	9.2	2	1	3	1	4
15/12/2014	1	10:00	8.1	0	29	0.3	9	2	1	3	2	5
15/12/2014	1	10:00	8.1	2	29	0.3	8.8	4	0	8	7	15
16/12/2014	2	10:00	8.1	0	32	1.3	10.3	2	2	5	3	8
16/12/2014	2	10:00	8.1	0	32	1.3	10.1	3	1	6	0	6
16/12/2014	2	10:00	8.1	0	32	1.3	10.2	4	0	5	0	5
16/01/2015	3	10:00	15	10	35	0.83	9.7	3	1	26	7	33
16/01/2015	3	10:00	20.5	20	35	0.79	7.6	3	1	20	6	26
19/01/2015	4	10:00	15	30	27	0.97	6	3	0	19	3	22
19/01/2015	4	10:00	20.5	40	25	2.33	8.5	3	1	28	1	29
20/01/2015	5	10:00	15	70	20	0.38	7.6	3	0	13	5	18
20/01/2015	5	10:00	20.5	80	21	0.14	9	3	0	14	1	15
22/01/2015	6	10:00	15	5	14	0.03	10.6	4	0	12	4	16
22/01/2015	6	10:00	20.5	10	14	0.28	15.3	4	0	17	8	25
23/01/2015	7	10:00	15	0	17	0.14	9.8	4	0	28	6	34
23/01/2015	7	10:00	20.5	0	17	0.79	9.5	4	0	32	6	38
27/01/2015	8	10:00	10	100	20	0.93	5.8	2	1	3	0	3
28/01/2015	9	10:00	7.6	100	21	0.01	8.1	2	2	13	0	13
28/01/2015	9	10:00	10	100	21	0.17	7.1	2	2	12	0	12
2/02/2015	10	10:00	7.6	10	22	0.04	7.3	2	1	18	5	23
2/02/2015	10	10:00	10	15	22	0.01	7.5	2	1	12	1	13
15/12/2014	1	12:00	8.1	3	30	0.5	9.2	2	1	3	1	4
15/12/2014	1	12:00	8.1	2	33	1	9	2	1	2	0	2
15/12/2014	1	12:00	8.1	2	33	1	8.8	4	0	1	1	2
16/12/2014	2	12:00	8.1	0	34	1.2	10.3	2	2	3	3	6
16/12/2014	2	12:00	8.1	0	34	1.2	10.1	3	1	4	1	5
16/12/2014	2	12:00	8.1	0	34	1.2	10.2	4	0	3	0	3
16/01/2015	3	12:00	15	10	39	0.53	9.7	3	1	35	2	37
16/01/2015	3	12:00	20.5	70	39	0.5	7.6	3	1	37	0	37
19/01/2015	4	12:00	15	40	36	0.22	6	3	0	19	3	22
19/01/2015	4	12:00	20.5	40	36	0.51	8.5	3	0	19	1	20
20/01/2015	5	12:00	15	95	31	0.44	7.6	3	0	10	2	12
20/01/2015	5	12:00	20.5	98	26	1.26	9	3	0	1	0	1
22/01/2015	6	12:00	15	0	30	0.28	10.6	4	1	17	12	29
22/01/2015	6	12:00	20.5	0	30	0.14	15.3	4	1	12	4	16
23/01/2015	7	12:00	15	0	32	0.33	9.8	4	0	16	6	22
23/01/2015	7	12:00	20.5	0	32	0.36	9.5	4	0	18	1	19
27/01/2015	8	12:00	7.6	100	22	0.01	7.9	2	2	22	0	22
27/01/2015	8	12:00	10	100	22	1.11	5.8	1	1	14	0	14
28/01/2015	9	12:00	7.6	100	27	0.42	8.1	2	2	28	2	30
28/01/2015	9	12:00	10	100	27	0.92	7.1	2	2	14	0	14
2/02/2015	10	12:00	7.6	20	41	0.75	7.3	2	1	24	0	24
2/02/2015	10	12:00	10	60	41	0.82	7.5	2	1	11	0	11
